# Supplementary material for: Sustainable innovation in the context of organizational cultural diversity: The role of cultural intelligence and knowledge sharing
Source: PLoS One. 2021 May 19;16(5):e0250878. doi: 10.1371/journal.pone.0250878 (PMC8133532; doi:10.1371/journal.pone.0250878)
Supplement: S1 File — (XLS) [file pone.0250878.s002.xls]

## Sheet: Sheet1
ID	SEX	AGE	ED	YEAE	GRADE	JOB	FIRM	IND	SIZE	SIB1	SIB2	SIB3	SIB4	SIB5	SIB6	CQ1	CQ2	CQ3	CQ4	CQ5	CQ6	CQ7	CQ8	CQ9	CQ10	CQ11	CQ12	KS1	KS2	KS3	KS4	OCD1	OCD2	OCD3	OCD4	OCD5	OCD6	OCD7	OCD8	OCD9
1	1	4	4	5	1	2	1	7	6	3	5	6	7	6	5	7	6	5	6	5	4	4	5	5	7	6	5	3	5	6	3	5	3	4	3	3	5	6	5	4
2	1	6	4	5	3	2	2	7	6	7	6	5	6	5	6	5	4	3	3	5	5	4	5	5	5	5	5	6	6	6	6	5	6	5	3	2	5	5	3	5
3	2	1	3	1	2	4	2	2	1	5	6	7	7	6	5	6	6	5	5	5	4	3	7	6	6	6	6	6	6	6	5	3	3	4	4	4	3	3	2	2
4	2	2	4	1	1	8	1	8	6	6	5	6	5	4	7	6	5	4	4	4	3	3	5	5	7	7	6	2	6	5	4	4	4	6	6	6	6	6	6	6
5	2	1	3	1	1	4	2	6	6	4	5	4	5	4	4	6	4	3	3	3	2	2	3	4	4	4	4	4	3	5	3	3	4	4	4	3	5	4	5	4
6	2	2	4	2	1	8	2	2	6	5	5	5	6	7	5	6	4	4	5	5	3	3	7	7	6	6	5	5	5	5	5	2	4	5	4	3	4	5	5	6
7	2	2	3	2	1	4	3	5	6	7	2	5	2	2	2	4	4	3	3	4	3	3	3	3	6	6	6	6	6	6	6	3	4	2	2	4	6	6	6	6
8	1	1	3	2	2	6	2	2	2	7	5	5	5	7	6	6	6	3	5	2	2	1	5	6	4	5	6	4	4	5	3	6	6	2	6	6	4	5	6	3
9	2	1	4	1	2	4	2	7	3	7	7	7	7	7	7	6	6	6	6	6	6	5	6	6	6	6	5	5	6	5	5	5	5	5	5	5	6	5	6	5
10	2	2	3	2	1	8	5	8	3	3	3	4	4	5	3	6	6	3	4	5	3	6	5	5	6	6	6	6	6	6	5	4	5	5	5	4	4	4	5	4
11	1	3	3	4	1	8	4	8	3	4	3	5	5	5	4	6	5	3	4	2	2	2	6	6	5	5	4	2	4	4	4	4	4	4	4	4	4	4	4	4
12	2	1	3	2	1	4	2	2	6	3	7	6	4	6	5	6	6	5	5	6	4	6	6	6	5	5	4	5	6	3	4	3	2	3	3	2	2	2	4	4
13	2	2	3	3	1	8	1	3	2	6	6	6	6	6	6	6	6	3	4	5	3	3	3	6	6	6	6	6	7	7	4	5	6	3	6	6	5	5	5	6
14	2	3	3	5	4	5	2	3	1	6	6	6	6	6	5	6	6	4	4	4	4	4	5	5	5	5	5	5	5	5	4	4	4	4	4	4	4	4	4	4
15	2	1	3	2	1	8	5	8	1	2	2	3	2	3	2	3	2	2	2	2	2	3	4	3	3	3	4	3	3	3	3	3	3	3	3	3	3	3	3	3
16	1	4	4	4	3	8	5	8	3	5	4	6	6	6	5	4	4	2	4	5	2	3	2	4	5	5	6	5	5	5	4	1	4	5	2	5	2	2	2	2
17	1	4	2	5	4	8	2	6	2	3	4	5	5	5	4	5	4	5	4	5	5	4	4	4	4	4	5	3	3	3	4	4	3	5	5	4	4	4	4	4
18	2	1	4	1	1	4	2	8	1	6	5	5	4	4	5	6	6	6	6	6	6	4	5	6	5	4	5	5	5	5	5	4	5	3	5	4	6	6	7	6
19	1	4	4	5	3	8	5	8	6	1	2	3	3	4	4	4	3	2	2	2	2	2	4	4	4	6	3	4	7	6	5	1	4	1	1	1	2	2	3	3
20	2	3	4	5	2	8	1	8	6	6	6	6	5	5	6	5	6	4	6	5	6	5	5	5	5	5	5	6	4	6	6	5	5	6	4	3	3	4	5	4
21	1	4	3	5	3	2	2	5	2	6	5	6	5	5	5	4	4	4	5	5	4	4	4	5	5	4	4	4	4	4	4	4	4	4	4	4	4	4	4	4
22	2	3	3	4	2	8	5	8	3	5	2	4	4	4	4	4	4	4	1	4	4	1	1	1	2	2	4	2	4	2	2	4	4	4	4	4	4	4	4	4
23	2	1	3	1	1	6	5	8	3	6	5	7	6	6	6	5	6	6	5	5	5	6	7	7	7	7	7	5	5	7	6	2	4	3	1	3	5	2	5	4
24	1	4	2	5	4	5	2	8	2	6	7	7	7	6	7	7	6	5	5	6	5	3	5	4	5	4	4	4	4	4	4	6	2	6	3	2	3	5	5	5
25	2	4	3	5	4	4	2	3	2	7	7	7	7	7	7	7	7	7	7	7	5	7	7	6	7	7	7	7	7	7	7	7	7	6	5	5	7	7	7	7
26	1	4	4	4	1	8	1	3	1	4	4	4	4	4	4	4	4	4	4	4	4	4	4	4	4	5	5	5	5	5	5	5	6	4	4	4	4	4	4	4
27	1	2	4	2	1	5	5	8	2	5	5	5	5	5	5	5	5	5	4	2	2	2	4	5	3	5	3	3	4	4	4	4	4	5	5	5	4	4	5	5
28	1	3	3	5	1	5	5	8	3	7	6	7	7	7	6	6	6	4	3	4	4	4	6	6	4	5	5	5	4	4	4	3	5	3	2	2	3	4	4	5
29	2	2	3	4	1	8	5	8	3	5	4	3	3	5	3	5	5	3	4	5	5	5	3	5	6	6	6	4	4	5	5	4	4	3	3	3	4	4	5	4
30	1	3	3	4	3	1	2	8	1	5	5	6	6	5	5	5	5	5	5	5	5	5	5	5	5	5	5	5	5	5	5	4	6	6	5	5	5	5	6	5
31	2	3	2	5	1	3	2	7	1	5	5	5	5	6	5	5	5	3	5	5	3	3	5	5	5	5	5	5	5	5	5	5	5	5	5	3	4	4	6	5
32	2	4	3	5	1	8	5	8	1	7	7	7	7	7	7	7	7	7	4	4	4	4	4	7	7	7	7	7	7	7	7	7	7	7	7	7	7	7	7	7
33	2	2	4	2	1	5	4	2	4	4	4	5	4	3	4	5	5	4	3	3	3	3	4	3	5	5	5	5	5	5	5	3	3	3	3	3	5	4	5	5
34	2	6	2	5	3	8	1	3	1	1	7	7	7	7	7	7	7	7	7	7	7	7	7	7	7	7	7	7	7	7	7	7	7	7	7	7	7	7	7	7
35	2	5	3	5	1	8	1	3	1	6	4	5	2	3	1	4	4	2	2	4	2	2	5	6	6	6	6	5	7	6	7	3	3	7	5	5	6	6	6	5
36	1	2	4	3	1	8	5	1	1	4	4	5	5	6	4	6	5	5	4	4	4	4	5	5	5	5	6	5	5	5	3	5	4	5	5	5	5	5	5	5
37	2	3	3	4	1	8	5	3	1	5	3	5	5	5	5	5	5	3	5	5	3	5	5	5	3	5	5	5	5	5	5	3	5	5	5	5	5	3	4	3
38	2	1	3	1	2	8	5	3	1	3	3	3	3	3	3	3	3	3	3	3	3	3	3	3	3	3	3	3	3	3	3	3	3	3	3	3	3	3	3	3
39	2	4	3	5	1	8	1	3	5	2	1	1	2	3	7	3	4	3	2	4	4	4	2	3	1	7	3	3	3	3	3	5	3	7	7	7	7	7	7	7
40	1	3	3	5	3	1	2	1	1	7	7	7	7	7	7	5	5	5	7	7	5	5	5	5	7	7	7	5	5	7	5	7	7	4	5	4	7	7	7	7
41	2	2	3	2	1	8	5	3	1	5	5	3	5	5	5	5	5	5	5	5	5	5	5	5	5	5	5	5	5	5	5	5	5	5	5	5	5	5	5	5
42	2	4	3	5	3	7	3	5	2	5	5	5	4	5	5	5	5	4	5	5	5	5	5	5	5	5	5	5	5	5	5	5	4	5	5	5	6	5	5	5
43	2	2	3	4	2	1	1	2	5	4	5	4	3	4	5	6	5	2	2	2	2	2	2	3	5	5	5	5	5	4	3	2	3	3	3	3	3	4	4	4
44	2	2	4	3	1	5	1	8	3	4	4	3	5	5	4	6	4	3	3	4	3	3	4	4	3	3	4	3	5	6	6	3	4	4	3	3	4	4	6	4
45	1	2	4	4	3	5	4	2	6	7	7	7	7	7	7	7	7	7	7	7	7	7	7	7	7	7	7	7	7	7	7	1	1	1	1	1	4	1	4	1
46	2	2	3	3	1	8	1	3	5	4	2	2	4	7	4	4	4	2	4	2	2	2	2	2	2	3	5	2	5	3	2	2	7	2	4	2	2	2	2	3
47	2	2	4	4	3	1	5	3	1	5	5	5	5	5	5	5	5	5	5	5	5	5	5	5	5	5	5	5	5	5	5	5	5	5	5	5	5	5	5	5
48	2	3	3	4	1	8	5	2	6	5	6	6	6	6	6	6	6	6	6	6	6	6	6	6	6	6	6	6	6	6	6	6	6	6	6	6	6	6	6	6
49	2	3	4	4	1	8	2	2	4	5	3	4	4	6	5	5	6	5	3	4	5	4	4	6	7	7	7	7	6	6	6	6	6	6	6	6	5	4	3	6
50	2	2	4	3	2	1	1	8	6	4	4	4	4	4	4	4	4	4	4	4	4	4	4	4	4	4	4	4	4	4	4	4	4	4	4	4	4	4	4	4
51	1	2	4	2	2	5	1	3	5	5	5	4	4	6	4	4	5	4	4	5	5	4	5	4	5	5	4	4	4	5	2	2	5	3	5	3	5	5	6	5
52	1	2	3	3	1	4	1	3	4	7	7	7	7	7	5	7	7	4	4	5	4	4	7	7	7	7	7	4	4	4	4	1	1	2	1	4	4	3	1	1
53	2	1	2	2	2	8	5	3	1	5	4	4	4	4	5	6	6	4	4	4	4	4	4	4	4	5	4	5	5	4	4	5	5	5	4	4	4	4	4	4
54	2	2	4	3	1	8	2	8	4	6	5	5	5	6	4	7	6	4	6	5	5	5	6	6	6	6	6	5	5	6	4	5	4	6	5	5	3	2	5	3
55	2	2	4	3	1	4	2	8	5	5	4	5	4	5	4	3	3	4	3	3	3	4	4	3	3	4	3	5	5	3	3	4	3	4	4	4	3	3	4	3
56	2	2	3	3	1	4	2	3	6	6	6	5	6	6	6	6	6	5	5	6	6	5	6	6	6	6	6	6	6	6	6	6	6	7	6	6	5	5	5	5
57	2	2	3	2	1	1	1	2	1	6	6	5	7	7	5	5	5	5	5	4	4	4	5	5	5	6	6	5	5	5	5	4	3	6	4	4	4	4	7	4
58	1	2	4	4	1	1	3	5	6	5	5	5	5	5	5	4	4	4	4	4	4	4	6	6	4	3	4	4	4	4	2	2	1	2	2	2	2	1	3	2
59	1	2	4	3	1	1	1	2	1	5	5	5	4	4	5	4	4	2	6	1	3	3	2	2	5	5	6	3	4	5	3	1	2	1	1	1	4	3	2	3
60	1	2	2	3	1	7	2	5	6	5	4	4	4	4	4	4	4	4	4	4	4	4	4	4	4	4	4	4	4	4	4	4	4	4	4	4	4	4	4	4
61	2	2	3	2	1	8	1	8	6	6	6	5	6	7	6	6	7	5	4	4	4	4	3	7	7	7	7	7	7	7	6	7	7	7	6	6	6	5	5	5
62	2	2	2	1	1	8	1	3	5	7	7	7	7	7	7	7	7	7	7	7	7	7	7	7	7	7	7	7	7	7	7	7	6	6	6	6	6	6	6	6
63	1	3	4	4	1	6	1	3	6	7	6	6	6	6	5	5	5	4	4	4	3	4	5	5	5	6	5	4	5	5	5	5	5	6	5	6	4	6	5	5
64	2	3	4	4	1	8	1	3	1	7	6	4	6	6	4	4	6	3	6	5	5	4	4	6	4	6	6	7	6	6	5	4	4	5	5	6	6	6	5	6
65	2	1	4	1	1	1	1	7	2	5	5	5	6	5	5	5	5	4	3	4	3	3	4	5	4	5	5	5	5	5	5	3	4	3	4	4	3	4	5	4
66	2	2	4	1	1	8	5	3	1	6	6	6	6	6	6	6	6	5	5	5	5	5	6	6	6	6	6	4	4	4	4	4	4	5	5	5	5	5	5	5
67	2	4	4	5	1	8	5	8	6	4	4	5	5	5	5	4	4	1	2	2	2	2	4	4	4	4	5	2	5	5	4	4	7	4	2	1	2	2	4	6
68	1	3	3	5	3	5	1	2	6	4	5	5	5	5	5	5	4	4	5	5	5	5	5	5	5	5	5	5	5	5	5	5	5	5	5	5	5	5	5	5
69	2	5	3	5	1	8	5	3	4	7	6	4	6	7	7	7	7	4	5	6	4	3	4	5	7	7	7	5	5	7	6	6	7	7	7	4	5	7	7	6
70	2	3	3	4	1	1	1	5	4	4	3	3	3	5	3	5	3	2	5	5	2	2	2	3	6	6	6	3	5	3	3	6	2	6	3	3	3	2	6	2
71	2	2	3	1	1	8	5	3	1	4	4	4	4	4	4	4	4	4	4	4	5	6	5	6	6	6	6	6	6	6	6	6	6	6	6	6	6	6	6	6
72	2	3	2	5	1	8	5	3	1	4	4	4	4	4	4	4	4	4	4	4	4	4	4	4	4	4	4	4	4	4	4	4	4	4	4	4	4	4	4	4
73	2	2	4	3	1	4	4	8	1	4	4	3	4	4	4	5	5	4	4	3	3	3	4	4	5	5	5	4	4	3	3	5	2	5	2	4	4	4	5	3
74	2	6	2	5	1	8	1	3	5	5	4	5	5	5	5	5	5	5	5	5	5	4	4	4	3	3	3	5	3	5	4	2	4	4	3	4	4	4	5	2
75	1	2	1	4	1	7	2	2	6	3	2	4	4	4	3	6	5	5	4	3	3	4	4	5	4	4	4	5	5	7	6	2	4	6	4	3	6	3	7	7
76	2	2	4	4	1	5	5	2	6	4	3	6	3	3	4	5	5	4	4	4	3	3	3	3	3	4	4	4	5	5	5	5	4	5	5	5	3	3	4	3
77	1	2	2	4	2	8	3	5	3	4	3	4	5	3	2	5	3	5	4	3	4	5	3	5	3	2	4	3	4	3	4	2	4	4	3	4	3	5	3	4
78	2	2	3	3	2	8	1	3	5	4	4	4	4	5	4	5	5	5	5	5	4	5	5	5	5	5	5	5	5	5	5	5	5	5	5	5	5	5	5	5
79	2	6	2	5	1	8	1	3	1	6	6	6	6	6	6	6	6	6	6	3	4	6	6	6	6	6	6	6	6	6	6	5	5	6	6	5	6	6	6	6
80	1	6	2	5	1	8	5	3	5	7	6	6	6	6	6	6	6	5	6	5	6	5	5	5	5	5	5	5	5	5	5	5	5	5	5	5	5	5	5	6
81	2	3	2	5	1	8	4	3	5	6	5	7	7	6	7	5	6	4	3	4	4	4	5	5	5	6	6	7	6	6	6	1	5	6	6	5	5	5	6	6
82	1	4	3	5	2	8	1	3	5	6	6	7	7	6	7	6	6	6	4	6	5	5	5	5	6	5	6	6	6	6	6	6	6	6	6	6	6	6	6	6
83	2	2	4	4	2	5	5	5	6	5	5	4	5	6	4	6	5	3	3	4	4	4	6	7	7	7	6	3	3	5	3	4	4	2	4	4	6	5	6	7
84	1	6	3	5	1	6	5	8	1	7	7	7	7	7	7	7	7	7	7	7	7	7	7	7	7	7	7	7	7	7	7	7	7	7	7	7	7	7	7	7
85	1	2	3	4	1	1	1	2	1	7	7	6	4	4	4	5	5	5	5	5	5	4	4	5	5	5	5	5	5	5	6	6	6	7	7	7	7	6	6	6
86	2	3	4	4	3	8	1	3	6	6	6	6	6	6	6	6	6	4	6	5	5	6	6	6	6	6	6	5	6	5	5	4	5	5	6	4	5	5	5	5
87	1	2	3	2	2	8	2	3	5	5	4	6	6	6	4	6	6	4	5	5	4	3	5	5	5	5	5	4	4	5	5	6	5	4	4	4	6	5	5	6
88	1	3	3	4	3	8	1	8	5	5	5	6	5	5	4	4	5	4	3	5	4	4	6	6	4	4	5	6	5	6	5	4	4	5	5	4	5	4	5	6
89	2	3	3	4	2	1	2	2	6	4	4	4	4	5	4	5	5	3	3	3	3	3	5	5	5	5	5	5	5	5	5	3	4	5	5	3	5	5	5	5
90	2	3	4	3	1	8	1	3	2	6	6	6	5	7	6	7	7	4	6	6	6	6	6	5	4	5	6	6	6	6	6	4	4	6	4	6	6	6	6	4
91	2	3	3	4	2	1	1	2	4	5	6	6	7	7	6	7	6	5	4	4	4	4	5	5	5	4	5	6	5	7	7	4	5	6	4	7	6	5	6	6
92	2	3	3	4	4	7	2	8	2	7	4	5	7	6	5	5	4	1	5	5	5	5	4	5	4	5	5	6	6	7	5	2	3	4	5	3	3	6	6	6
93	1	2	3	4	2	1	2	2	6	5	5	5	5	5	5	5	5	5	5	5	5	5	5	5	5	5	5	5	5	5	5	5	5	5	5	5	5	5	5	5
94	1	1	3	3	2	1	2	2	6	5	5	5	5	5	5	5	5	5	5	6	4	5	4	6	4	6	6	4	5	6	5	6	5	4	5	5	5	5	6	6
95	1	1	3	1	1	1	2	2	6	5	4	6	5	6	4	6	6	5	6	6	6	5	6	4	6	6	6	4	6	6	6	5	5	5	6	6	6	6	4	5
96	1	2	3	3	1	1	4	2	6	4	4	4	5	5	5	5	5	4	3	4	3	3	5	5	5	3	5	4	5	4	4	1	6	1	4	4	4	3	4	5
97	1	3	3	4	1	1	2	2	6	4	5	6	6	5	5	5	4	3	5	5	4	3	5	5	6	6	6	6	6	6	6	3	6	4	4	3	6	5	5	4
98	2	2	4	3	1	1	2	2	6	5	5	5	5	5	5	5	5	5	5	5	5	5	5	5	5	5	5	5	5	5	5	5	5	5	5	5	5	5	5	5
99	1	3	3	4	3	1	1	2	6	7	5	5	5	6	5	7	6	4	4	4	4	4	6	6	6	6	6	6	6	6	6	2	6	2	6	6	6	6	6	6
100	1	3	3	3	1	5	2	2	6	6	5	5	5	5	5	6	6	3	5	6	6	6	6	6	6	6	6	7	7	7	6	7	6	7	7	7	6	6	6	7
101	1	3	3	4	4	1	2	8	1	5	5	6	6	6	6	6	5	5	5	6	6	6	6	6	4	6	6	6	6	5	5	6	5	6	5	6	6	5	6	6
102	2	3	4	4	3	5	1	3	6	5	5	6	6	5	5	5	5	4	5	4	4	4	5	5	5	5	5	5	5	6	5	3	4	3	4	5	5	4	5	6
103	1	3	3	4	4	5	3	5	6	7	7	7	7	7	6	7	7	4	5	5	5	5	5	6	7	7	6	6	6	6	6	6	6	6	6	6	7	6	7	6
104	1	3	3	4	4	1	2	6	1	5	6	6	7	7	6	6	6	6	4	6	6	6	4	4	6	6	7	7	7	7	7	6	7	7	7	6	7	7	6	5
105	2	2	3	3	2	4	1	8	4	7	7	7	7	7	7	6	6	5	6	6	5	5	5	6	6	6	6	6	7	7	7	7	6	6	5	6	6	6	6	5
106	2	3	3	2	1	1	2	1	6	5	2	3	4	5	5	3	3	3	2	2	4	4	4	5	5	5	4	6	6	6	6	3	4	4	3	4	5	4	5	5
107	1	3	3	4	3	3	1	7	6	7	7	5	6	7	6	6	7	6	5	6	6	4	7	7	5	5	4	7	5	6	6	6	5	5	6	6	6	6	5	7
108	2	3	3	4	2	5	2	2	6	4	4	5	5	5	4	5	5	3	2	2	2	2	2	4	4	4	4	4	4	4	4	4	4	4	3	3	3	4	3	4
109	1	3	3	4	3	1	3	2	6	7	6	7	7	7	6	7	7	5	5	6	5	3	7	7	3	7	7	7	7	7	7	3	5	2	2	7	7	7	7	5
110	1	1	3	1	1	8	5	8	1	7	4	4	5	3	2	4	3	3	3	5	5	5	5	5	5	4	5	5	4	4	4	4	4	4	5	3	3	4	3	4
111	1	1	3	1	1	8	5	5	1	4	4	4	4	4	4	4	4	4	4	4	4	4	4	5	5	3	5	6	5	3	6	2	2	3	3	5	2	5	2	5
112	1	1	3	1	1	1	2	3	1	3	3	3	4	3	3	4	3	3	4	3	4	3	4	4	4	4	4	4	4	4	4	4	4	4	4	4	4	4	4	4
113	1	1	3	1	1	6	5	6	1	6	6	5	5	5	5	6	6	5	4	5	4	4	5	5	6	6	4	5	6	6	5	6	5	5	4	4	5	6	6	5
114	1	2	3	2	1	2	2	7	6	7	4	5	6	6	4	6	6	4	6	4	5	5	5	5	6	5	6	5	6	6	5	5	6	5	6	5	6	5	6	5
115	1	1	4	1	1	2	1	3	6	5	5	5	5	4	5	5	5	4	3	4	4	4	4	5	5	5	5	5	5	5	5	5	5	4	5	5	5	5	5	4
116	1	2	3	4	2	5	2	7	5	4	5	4	6	6	6	5	5	5	5	5	5	5	5	5	5	5	5	6	6	6	6	4	7	6	5	5	6	5	5	5
117	2	2	3	2	1	8	5	8	2	4	3	4	4	4	4	4	4	4	4	4	4	4	4	4	4	4	4	4	4	4	4	4	4	4	4	4	4	4	5	3
118	2	1	3	2	1	2	2	7	2	4	4	4	4	4	4	4	4	3	4	3	3	3	3	4	4	5	5	7	7	7	7	3	2	2	5	4	4	4	4	4
119	1	1	3	2	2	3	1	7	6	5	4	3	6	6	6	6	5	4	3	5	4	4	5	6	4	5	5	5	5	6	5	3	4	4	4	3	3	4	4	4
120	2	1	3	2	1	8	2	8	6	4	3	4	5	5	4	5	4	4	3	3	3	4	3	3	4	3	3	4	5	5	5	5	4	4	5	5	5	3	4	5
121	1	1	3	1	1	8	5	8	1	7	7	7	7	7	7	7	7	7	7	7	7	7	7	7	7	7	7	7	7	7	7	7	7	7	7	7	7	7	7	7
122	1	1	3	1	1	2	5	8	1	7	7	7	7	4	6	3	3	3	3	5	3	5	3	5	2	5	2	5	2	5	5	5	5	6	2	6	2	6	2	5
123	1	1	3	1	4	6	5	8	1	7	7	3	7	7	7	7	7	5	3	4	4	3	5	5	4	4	4	4	4	5	4	3	4	2	4	4	5	5	7	7
124	2	1	3	1	1	6	2	6	1	5	5	5	5	5	5	5	5	5	4	4	4	4	5	5	4	5	4	7	7	7	7	7	5	7	7	4	5	5	6	4
125	1	1	3	1	1	8	5	6	1	4	4	5	3	5	4	3	5	5	4	3	5	5	4	4	5	3	6	3	5	5	5	3	6	5	4	5	4	5	3	3
126	2	1	3	2	1	2	2	8	5	4	4	4	4	4	4	5	4	3	4	4	4	4	3	4	4	4	5	5	5	7	6	3	6	3	4	3	5	4	4	5
127	1	2	3	4	3	1	1	2	3	5	5	6	5	4	5	4	4	4	4	4	4	4	5	4	4	5	5	6	5	5	6	2	5	3	4	5	5	4	5	7
128	1	2	3	1	1	8	2	7	6	4	3	6	6	5	6	6	4	4	5	5	5	4	5	5	4	4	4	4	3	5	3	5	4	5	4	5	5	5	5	5
129	2	1	3	2	1	3	2	7	6	4	4	4	5	5	4	5	5	3	3	3	3	3	4	4	4	4	4	4	4	5	4	5	3	5	5	4	4	4	4	5
130	1	1	4	1	1	7	5	7	2	4	4	5	3	5	3	5	3	5	3	5	3	5	3	5	3	5	3	6	2	3	2	4	3	4	3	4	3	4	3	4
131	2	1	3	2	1	2	2	7	3	6	5	5	4	4	4	6	6	4	4	4	4	4	6	5	5	6	6	5	5	5	5	4	5	5	5	4	6	5	6	6
132	2	2	4	2	1	4	1	5	6	4	4	2	4	4	5	5	5	5	5	5	5	5	5	5	5	5	5	5	5	4	5	5	5	5	5	5	5	5	5	5
133	1	2	3	2	1	2	2	7	6	6	5	5	7	6	5	6	6	5	6	5	5	6	6	6	5	5	4	6	6	7	6	3	5	5	4	4	5	5	6	5
134	2	2	3	3	1	4	5	7	5	4	5	3	5	5	4	4	3	2	2	2	1	2	3	5	5	6	4	3	5	3	4	6	6	6	2	4	2	2	4	2
135	1	3	3	4	3	8	2	6	6	6	6	4	5	6	6	6	6	6	6	6	4	5	6	6	5	6	6	5	5	5	5	5	4	6	5	5	5	5	6	6
136	1	2	3	2	1	8	5	8	3	5	6	4	5	5	6	5	5	6	6	5	5	6	5	6	4	4	6	5	5	5	5	5	5	4	5	5	5	5	6	5
137	1	2	3	2	1	2	2	5	4	5	5	5	6	7	5	3	4	4	5	4	4	5	4	4	4	5	5	3	6	6	4	3	4	3	4	4	6	5	6	5
138	1	1	3	1	2	8	5	8	6	7	7	7	7	7	7	7	7	7	2	2	2	2	7	7	7	7	7	7	7	7	7	7	7	2	7	7	7	7	7	7
139	1	2	3	2	1	2	2	7	4	6	5	5	5	5	5	5	5	5	5	5	5	5	5	4	5	4	5	5	5	4	5	6	4	6	6	5	4	5	5	4
140	2	2	4	3	2	4	2	5	6	4	5	5	5	6	4	7	7	7	7	7	7	4	7	7	5	6	6	5	6	7	7	2	7	2	7	6	6	7	7	7
141	1	1	3	1	1	8	5	6	1	4	4	4	4	4	4	4	4	4	4	4	4	4	4	4	4	4	4	4	4	4	4	4	4	4	4	4	4	4	4	4
142	2	2	3	4	1	1	1	2	6	7	7	7	7	7	7	7	7	7	7	7	7	7	7	7	7	7	7	7	7	7	7	7	7	7	7	7	7	7	7	7
143	1	2	3	2	1	6	3	7	5	7	7	7	7	7	7	7	7	7	7	7	7	7	7	7	7	7	7	7	7	7	7	7	7	7	7	7	7	7	7	7
144	2	2	3	4	3	1	2	6	3	7	4	6	5	7	4	7	6	5	3	5	5	4	5	6	5	3	5	7	7	7	7	6	5	7	4	6	7	5	7	7
145	1	1	3	2	1	2	2	8	1	4	4	4	4	4	4	4	4	4	4	4	4	4	4	4	4	4	4	4	4	4	4	4	4	4	4	4	4	4	4	4
146	2	1	4	1	1	8	5	8	1	4	3	4	5	7	6	6	6	4	5	4	4	4	4	5	5	5	6	4	4	5	4	4	4	4	4	4	4	4	4	4
147	1	1	3	3	1	1	2	7	1	6	6	6	6	6	6	6	6	6	6	6	6	6	6	6	6	6	6	6	6	6	6	6	6	6	6	6	6	6	6	6
148	2	1	3	1	1	2	2	8	5	5	5	5	6	7	6	7	6	5	5	5	5	5	5	5	5	5	5	7	5	7	7	5	5	5	5	4	7	7	7	7
149	2	2	3	4	1	4	2	8	1	3	4	4	4	3	4	4	4	5	3	4	4	2	3	4	4	2	2	4	5	5	4	1	4	4	4	4	4	4	4	4
150	2	2	3	2	1	2	2	7	6	4	4	5	5	4	4	3	3	3	2	2	2	3	4	4	4	4	4	7	7	7	5	4	4	5	4	5	4	4	5	4
151	1	2	4	1	1	2	2	7	1	3	3	4	4	3	5	3	4	4	3	5	6	4	5	6	6	6	5	6	6	6	6	6	6	5	6	6	5	6	6	6
152	2	2	3	2	1	5	2	7	3	6	6	6	6	6	6	6	6	6	6	5	5	3	4	5	4	4	4	2	4	4	1	5	4	5	5	3	4	4	4	4
153	1	1	3	1	1	4	2	2	6	5	5	5	5	5	6	6	6	3	6	6	6	6	6	6	6	6	6	4	5	5	5	5	4	5	5	2	4	3	5	5
154	1	2	4	4	4	4	3	6	5	6	6	6	6	6	6	6	6	4	6	5	6	5	6	5	6	5	6	6	6	6	6	6	5	6	5	5	6	5	6	5
155	1	1	3	3	1	1	1	1	1	6	5	5	5	5	5	5	5	5	5	5	5	5	5	5	5	5	5	5	5	4	4	6	4	5	4	5	5	6	5	5
156	1	1	3	1	1	1	2	1	6	4	4	4	4	4	4	6	6	7	4	4	1	6	6	4	4	5	5	5	5	6	6	5	5	3	3	6	4	3	6	5
157	1	3	4	4	1	1	3	2	5	5	3	3	5	5	4	2	1	1	2	2	1	3	2	3	2	2	3	4	4	4	3	4	4	4	4	2	4	3	3	4
158	1	3	2	5	3	1	2	8	3	5	4	4	4	6	5	5	5	4	4	4	4	4	4	4	4	4	4	4	5	5	5	5	5	5	5	5	5	5	5	5
159	2	2	1	4	1	1	2	8	6	4	1	3	1	1	4	4	4	1	1	4	4	4	4	4	4	4	5	1	4	4	4	4	4	4	3	4	3	5	3	5
160	1	2	2	4	1	8	2	8	4	6	6	6	6	6	6	7	7	4	3	3	1	3	5	3	4	5	3	4	4	4	4	3	6	2	5	2	2	2	2	2
161	2	4	3	5	2	8	2	8	1	6	5	5	5	5	5	6	6	5	4	4	4	5	4	5	4	4	5	5	5	5	5	5	6	6	6	5	5	5	5	5
162	2	6	2	5	3	8	1	8	5	6	5	5	6	6	6	6	5	5	4	5	4	4	6	6	6	7	7	5	5	5	5	1	5	3	1	3	5	5	6	5
163	1	3	3	4	1	8	1	8	1	4	4	4	4	4	4	4	4	4	4	4	4	4	4	4	4	4	4	4	4	4	4	4	4	4	4	4	4	4	4	4
164	2	4	2	5	2	4	2	7	2	5	4	5	6	4	4	6	6	4	3	3	3	3	3	5	5	5	5	4	5	4	5	5	3	5	5	5	4	5	5	5
165	2	6	3	5	1	8	1	3	3	4	5	7	6	7	6	6	6	5	4	6	5	4	5	6	5	5	5	5	5	5	5	4	5	4	4	5	5	4	5	4
166	2	6	2	5	1	4	2	8	3	3	3	4	5	5	5	5	4	4	4	4	4	4	4	4	4	4	4	4	5	5	5	4	5	4	6	4	6	4	6	5
167	2	1	3	1	1	8	5	8	1	4	5	5	5	6	5	6	6	4	4	5	4	5	5	5	6	5	4	4	5	5	5	4	5	4	4	4	4	4	5	5
168	2	4	1	5	1	8	5	8	1	7	7	7	7	7	7	5	7	5	3	4	4	4	5	6	5	6	6	6	6	5	6	5	4	5	5	5	5	5	5	4
169	2	1	2	3	1	8	2	3	2	6	6	5	6	5	5	5	5	4	5	4	4	4	5	5	5	5	5	4	5	4	4	4	3	5	4	4	4	4	4	4
170	2	6	1	5	1	8	1	8	4	7	4	4	6	4	6	7	6	4	6	4	4	5	6	6	6	6	6	4	6	6	5	2	1	3	5	4	5	2	6	4
171	2	5	1	2	1	8	2	8	1	4	5	5	5	5	4	6	5	3	4	5	4	3	4	4	4	4	5	5	5	5	6	1	4	1	2	1	1	2	7	7
172	2	1	2	2	1	8	1	8	6	7	7	7	7	7	7	7	7	7	7	7	7	7	7	7	7	7	7	7	7	7	7	2	5	7	4	1	7	3	7	7
173	1	3	4	4	3	8	5	3	1	5	5	5	5	5	5	5	5	4	4	4	3	3	4	4	4	4	4	4	4	4	4	4	4	4	4	4	4	4	5	5
174	2	1	3	1	1	4	2	8	1	6	4	3	7	7	5	5	5	5	5	5	5	5	5	5	5	5	5	5	5	5	5	5	5	5	5	5	5	5	5	5
175	2	2	3	3	2	8	5	8	2	4	4	5	6	7	5	5	5	4	3	3	2	2	4	5	6	6	6	3	5	4	4	1	7	2	5	3	5	5	5	5
176	2	4	3	5	4	4	1	8	3	7	7	7	7	7	7	7	6	6	4	4	3	3	4	7	7	7	7	7	7	6	5	5	7	5	3	3	7	7	7	5
177	2	1	3	2	1	7	1	2	6	4	4	6	6	5	5	5	6	6	5	5	5	5	5	6	6	5	5	3	6	6	5	4	6	3	5	6	5	5	5	5
178	1	1	3	2	1	8	1	3	1	5	5	5	5	4	4	4	4	4	4	4	4	4	4	4	4	4	4	4	4	4	4	4	4	4	4	4	4	4	4	4
179	2	6	4	5	1	8	1	3	6	6	4	4	5	6	5	5	5	4	5	4	4	4	4	5	4	5	5	5	5	5	5	4	5	4	4	4	5	4	5	4
180	1	1	3	1	1	5	2	8	1	4	6	5	4	4	7	7	7	5	5	5	5	4	5	7	7	7	5	3	5	5	6	4	7	6	4	4	6	6	7	6
181	1	1	3	2	1	2	2	4	1	5	6	5	6	4	6	5	5	5	5	6	6	5	5	6	5	5	6	6	5	6	6	6	5	6	5	6	6	6	6	6
182	2	1	3	1	1	4	5	8	1	6	6	6	6	6	6	6	6	6	6	6	6	6	6	6	6	6	6	6	6	6	6	6	6	6	6	6	6	6	6	6
183	1	1	2	2	4	5	5	8	1	7	6	6	4	6	6	6	6	6	6	6	6	6	6	6	6	6	6	6	6	6	6	6	6	6	6	6	6	6	6	6
184	1	1	3	2	2	5	2	7	1	5	4	5	5	5	6	6	6	6	6	5	1	1	7	7	6	7	7	6	6	6	6	6	6	6	4	4	6	4	4	4
185	2	1	3	2	1	7	1	5	6	5	5	3	3	5	5	5	5	4	4	4	3	3	3	3	5	5	6	6	5	5	5	3	4	4	4	3	4	3	3	3
186	1	1	3	2	1	5	1	3	6	2	2	2	7	7	4	7	6	7	4	7	7	6	4	4	7	3	4	4	7	7	5	2	3	2	3	1	2	2	5	2
187	1	1	3	1	1	8	5	3	1	1	1	1	1	1	1	2	2	2	2	3	3	3	2	3	2	3	2	3	3	3	3	3	3	5	3	3	3	4	3	4
188	2	1	3	2	2	1	2	7	6	6	5	5	5	5	5	5	3	4	4	4	4	4	6	6	6	6	6	6	6	6	6	6	6	6	6	6	6	6	5	5
189	1	1	3	1	1	6	2	8	1	7	5	4	4	7	4	7	4	1	7	7	7	1	7	7	7	7	7	7	7	4	5	4	4	4	6	1	4	3	4	6
190	2	1	4	1	1	4	5	8	1	5	6	6	6	6	6	6	6	6	6	6	3	6	6	6	6	6	6	6	6	6	6	6	6	6	6	6	6	6	6	6
191	1	2	3	1	1	4	2	6	6	5	5	5	5	5	5	5	5	5	4	5	5	4	5	5	5	5	5	5	5	5	5	5	5	5	5	5	5	5	5	5
192	1	1	3	2	1	1	2	7	2	4	4	5	5	4	4	5	5	4	3	5	5	3	5	5	5	4	5	5	4	5	5	3	6	4	4	5	5	4	4	5
193	1	2	3	3	1	8	2	3	2	5	7	6	4	5	5	4	5	5	3	5	4	4	4	4	5	5	5	5	4	5	5	5	1	3	4	3	4	3	4	4
194	1	1	3	1	2	5	2	5	2	6	5	7	4	5	5	7	6	2	2	2	2	2	4	6	6	3	4	5	5	5	5	5	4	4	3	3	3	4	6	6
195	2	1	3	1	1	4	5	6	2	4	2	3	3	3	3	4	3	3	4	3	3	3	3	4	4	4	4	3	4	4	4	1	4	4	4	3	5	5	5	6
196	1	1	2	1	1	8	5	8	6	7	4	4	4	5	4	4	4	5	2	2	4	3	1	5	5	4	1	4	4	5	5	5	4	1	4	1	4	7	7	5
197	2	1	3	1	1	4	2	6	1	4	4	4	3	3	4	4	4	3	5	5	5	4	5	5	3	4	5	5	5	5	5	4	4	3	4	3	4	3	4	4
198	2	1	3	1	1	4	2	6	6	5	4	5	6	6	5	6	6	5	5	5	5	5	7	7	6	6	6	5	6	6	6	6	5	3	5	2	5	5	6	4
199	2	1	3	1	1	4	1	8	1	4	4	5	3	6	5	5	5	6	5	4	4	5	4	3	4	5	6	5	4	5	3	4	2	3	5	3	3	3	4	2
200	2	1	3	1	1	8	1	6	3	4	4	5	4	5	4	4	4	3	3	4	4	4	2	4	4	4	5	5	6	6	6	2	5	3	2	4	4	4	6	5
201	2	1	3	1	1	4	5	6	1	7	7	7	7	7	7	7	4	4	4	3	4	3	3	5	5	5	5	3	3	3	3	5	4	3	5	4	5	3	4	3
202	1	1	3	1	1	5	1	3	6	5	5	7	5	6	5	5	5	4	5	5	5	4	5	5	5	5	5	5	5	5	5	5	5	4	7	7	7	7	7	7
203	2	1	3	1	1	4	5	2	1	4	2	2	2	4	4	4	5	2	2	2	2	2	2	2	2	2	2	3	5	5	5	5	4	5	5	4	4	5	5	4
204	1	1	3	1	1	1	2	7	1	4	4	3	3	4	4	4	4	3	4	5	5	5	5	4	4	4	4	4	4	4	5	4	4	4	4	4	5	4	4	4
205	2	1	3	1	1	1	2	8	1	4	5	5	5	5	5	5	5	4	4	4	4	6	6	6	5	4	5	5	6	5	5	5	5	5	5	6	5	6	4	5
206	2	1	3	1	1	1	5	8	1	4	4	4	4	4	4	5	4	2	2	2	2	2	3	5	3	5	6	5	5	5	5	3	5	4	4	2	5	5	5	5
207	1	1	2	2	2	5	2	5	2	5	5	7	7	5	4	6	5	4	3	5	4	4	6	6	5	4	5	4	4	4	5	4	5	4	5	3	5	4	5	4
208	2	1	3	1	3	5	2	8	1	7	7	7	7	7	7	7	7	4	4	4	4	4	4	7	7	7	7	7	7	7	7	7	4	7	7	4	7	4	7	7
209	2	1	3	1	1	8	1	2	4	3	2	2	2	4	2	2	2	2	2	2	2	2	2	3	2	2	2	4	4	5	4	2	4	4	4	2	2	5	4	4
210	2	1	3	2	1	8	2	3	6	6	6	6	6	6	5	5	6	4	7	5	5	5	6	7	6	7	7	7	5	7	6	6	6	2	4	3	4	2	3	5
211	2	1	3	1	1	4	1	2	6	4	6	4	7	7	4	6	5	4	4	4	4	4	6	6	7	7	7	4	7	7	6	1	7	4	4	6	5	6	4	7
212	1	3	3	4	2	8	5	8	2	5	5	6	6	7	6	6	6	6	5	5	4	4	4	6	4	6	6	6	6	6	5	6	6	3	3	3	5	3	4	4
213	1	1	3	2	1	8	1	8	4	5	4	5	4	4	5	3	3	3	4	3	3	3	3	3	3	4	3	7	7	7	7	3	7	6	5	5	4	5	4	5
214	1	1	3	2	1	5	2	7	5	3	3	3	4	5	3	6	6	3	4	4	4	3	6	6	6	6	4	4	5	5	5	4	2	3	3	3	3	3	6	4
215	2	1	3	1	1	8	2	3	3	4	4	4	4	4	4	4	4	2	2	2	2	2	2	3	3	3	5	3	5	5	5	5	5	5	5	5	5	5	5	5
216	1	1	2	2	3	6	3	7	3	6	6	6	6	6	6	5	5	3	5	6	6	6	6	6	6	6	4	6	6	6	6	5	5	6	5	4	5	5	4	4
217	2	1	3	2	1	1	5	3	6	5	5	5	5	5	5	7	4	3	4	4	4	4	4	4	3	4	4	5	6	6	4	6	5	5	5	4	5	4	4	4
218	2	1	3	1	1	4	2	5	2	5	5	5	5	5	5	6	6	5	6	5	5	5	5	5	5	5	5	5	5	5	5	2	6	6	6	4	6	6	6	6
219	2	3	4	3	1	8	1	3	6	2	5	5	6	6	5	6	6	2	5	6	6	6	5	5	6	6	6	4	6	6	4	2	2	2	2	2	2	2	6	5
220	1	1	2	1	1	7	5	8	1	5	4	3	5	6	5	6	6	5	4	4	4	5	6	4	5	6	5	5	5	5	6	6	7	6	6	4	5	5	5	5
221	1	4	4	4	3	6	2	2	1	5	5	6	5	6	5	6	6	1	4	1	1	1	5	5	5	5	5	6	6	6	6	6	6	6	3	3	6	6	6	6
222	1	2	3	3	1	4	1	8	3	5	5	4	5	6	5	5	5	6	4	4	5	5	6	7	4	5	5	5	5	4	3	5	4	4	2	3	2	5	5	5
223	1	3	3	4	4	7	2	5	1	6	4	5	5	5	4	5	6	3	4	5	5	5	6	6	5	4	3	5	5	5	4	5	4	5	6	5	4	4	6	5
224	2	2	3	3	1	5	1	2	6	5	4	4	3	4	5	5	6	5	6	3	5	4	6	6	6	6	6	6	6	7	7	4	4	7	5	6	6	6	6	7
225	2	2	3	4	1	4	5	8	1	5	5	5	5	5	5	5	5	5	5	5	5	5	5	5	5	5	5	5	5	5	5	5	5	5	5	5	5	5	5	5
226	1	2	3	3	1	8	5	8	1	4	5	6	6	2	5	5	5	2	3	3	3	3	5	5	5	4	4	5	5	5	4	2	7	7	6	4	5	6	6	4
227	1	4	4	4	3	5	1	6	6	5	5	6	4	6	6	7	6	2	6	3	3	1	4	5	4	5	5	5	6	5	5	4	4	6	5	4	5	5	6	6
228	2	2	4	2	1	8	2	3	6	3	4	3	5	6	4	3	3	6	3	3	3	1	6	6	6	6	5	5	7	7	6	6	7	7	4	2	4	3	6	3
229	1	4	4	4	2	1	1	5	6	3	3	3	7	7	7	7	7	1	7	1	7	7	7	7	7	7	7	4	7	7	4	4	7	7	1	1	1	4	4	1
230	2	2	4	2	1	8	1	3	3	6	6	5	6	6	5	3	2	2	2	2	3	1	2	3	5	3	3	2	3	2	3	3	2	2	2	2	2	3	2	2
231	2	1	3	1	2	4	2	3	1	5	5	3	5	4	3	5	4	2	5	2	5	5	3	5	5	5	5	5	5	5	5	4	3	4	5	5	5	4	5	5
232	1	2	3	3	2	1	2	4	2	6	6	5	5	5	6	6	5	6	5	4	5	4	6	4	6	4	6	4	6	5	6	4	6	4	6	4	6	4	5	5
233	1	2	3	4	2	6	2	2	3	5	4	4	5	5	4	5	5	3	4	4	4	4	3	4	5	5	5	5	5	5	5	3	5	5	5	4	5	5	5	6
234	2	2	4	2	1	8	5	8	3	2	2	2	2	2	4	5	5	6	5	4	2	2	6	4	4	4	4	2	2	2	2	2	1	1	1	1	1	1	1	1
235	2	1	4	1	3	5	1	8	3	5	5	5	5	5	6	6	6	5	6	5	4	4	5	5	5	5	5	5	5	5	5	5	5	4	4	1	5	5	5	5
236	2	1	1	4	1	7	5	8	2	7	4	4	4	5	5	4	4	5	5	4	3	5	3	3	3	4	4	4	4	4	4	4	4	4	4	4	5	1	4	4
237	1	5	4	5	2	6	1	3	6	7	5	5	5	5	5	5	5	5	5	5	5	5	5	5	5	5	5	5	5	5	5	5	5	5	5	5	5	5	5	5
238	1	3	3	4	2	1	2	8	6	4	4	5	5	5	4	4	4	3	4	2	2	4	2	4	5	5	5	4	4	4	4	3	3	3	4	4	3	3	5	4
239	1	1	2	2	1	6	2	4	1	6	5	5	6	6	6	6	6	6	4	4	4	5	4	5	5	5	4	5	5	5	5	5	5	5	4	4	4	4	4	4
240	1	2	2	4	1	8	2	8	3	5	4	6	7	6	4	7	7	4	4	5	3	2	4	6	7	7	7	3	7	3	1	5	2	7	7	7	3	3	6	2
241	2	1	3	2	3	4	1	2	1	5	5	5	5	5	5	5	5	5	5	5	5	5	5	5	5	5	5	5	5	5	5	5	5	5	5	5	5	5	5	5
242	2	2	4	2	1	8	1	8	2	4	4	3	3	4	3	6	5	4	4	3	3	4	3	4	4	4	4	3	5	6	6	4	4	5	3	4	4	3	6	4
243	2	3	1	5	2	6	5	8	1	7	4	7	4	4	5	7	4	4	1	3	2	2	4	4	4	4	4	6	5	5	5	5	5	5	4	3	4	4	4	4
244	2	6	2	5	1	8	5	3	6	5	5	4	2	3	2	4	3	3	4	5	5	3	2	4	5	5	5	4	5	5	5	4	5	5	6	6	6	5	6	5
245	2	1	3	2	1	1	1	8	5	6	5	4	6	6	5	5	5	4	5	5	4	5	4	5	4	5	5	6	5	5	5	2	3	2	2	2	2	2	6	4
246	1	2	2	4	2	5	1	4	5	4	3	4	5	4	4	5	4	4	4	3	5	5	5	4	4	4	5	4	5	4	4	3	3	4	4	3	3	4	3	4
247	2	2	3	3	1	2	2	4	3	4	4	4	3	3	3	3	3	2	2	3	3	2	3	4	3	5	4	4	4	5	4	5	5	4	4	5	4	4	5	5
248	1	2	3	2	2	4	2	6	1	4	4	4	4	4	4	4	4	4	4	4	4	4	4	4	4	4	4	4	4	4	4	4	4	4	4	4	4	4	4	4
249	1	1	2	1	1	7	5	5	1	5	5	6	5	5	5	4	5	3	3	3	3	2	2	2	2	4	4	5	3	5	4	5	4	4	5	5	4	5	5	5
250	2	2	3	4	2	4	2	7	2	5	4	7	6	5	5	5	5	5	5	5	5	5	5	5	5	5	5	5	5	5	5	5	5	5	5	5	5	5	5	5
251	1	3	4	3	2	1	3	2	5	7	5	5	5	5	5	5	5	5	5	5	5	5	5	5	5	5	5	5	5	5	5	5	5	5	5	5	5	5	5	5
252	1	2	2	3	1	8	2	8	2	4	4	4	5	5	5	5	5	3	4	4	4	4	4	5	5	4	4	3	4	4	5	4	3	4	4	4	4	4	4	4
253	1	2	1	1	1	1	2	8	1	2	2	2	2	2	2	2	2	4	4	4	4	4	4	4	4	4	4	1	1	1	1	1	1	1	1	1	1	1	1	1
254	2	3	3	5	2	4	2	8	2	3	5	5	5	5	5	5	3	3	4	4	3	2	3	3	4	5	5	3	5	5	5	5	5	4	5	5	5	5	5	3
255	2	2	3	3	1	8	5	8	3	4	3	4	5	5	3	5	6	5	5	5	4	4	3	3	5	5	5	4	5	4	5	3	6	4	6	3	5	4	4	5
256	1	3	2	4	1	1	2	8	1	5	4	5	7	6	5	4	4	1	1	3	2	4	3	5	4	4	4	4	5	4	3	3	1	3	2	2	2	4	3	2
257	1	2	2	3	1	1	5	6	2	7	7	7	7	7	7	7	7	7	7	7	7	7	7	7	7	7	7	7	7	7	7	1	1	1	7	1	7	1	7	7
258	2	2	2	4	1	8	2	8	3	4	4	5	6	5	5	6	5	5	4	4	4	4	4	4	4	5	6	4	4	5	5	4	4	4	4	4	4	4	4	4
259	2	2	1	4	1	8	2	8	2	4	4	4	4	4	4	4	4	4	4	4	4	4	4	4	4	4	4	4	4	4	4	4	4	4	4	4	4	4	4	4
260	1	3	2	4	1	1	2	8	1	4	7	6	6	6	7	6	6	6	3	5	4	3	5	5	5	6	5	5	5	6	5	3	6	5	5	3	5	5	7	7
261	1	3	2	5	2	4	2	8	3	4	4	4	4	4	4	4	4	3	3	3	3	2	4	5	4	4	4	5	5	5	5	4	5	5	5	4	4	5	5	4
262	1	2	2	3	1	1	2	8	2	5	4	5	6	5	4	5	5	4	4	4	4	5	6	6	4	5	6	6	5	6	6	4	4	4	4	5	4	4	3	3
263	1	3	2	4	2	1	2	8	4	6	5	4	5	5	5	5	5	3	4	5	4	4	5	5	5	5	5	5	5	5	5	4	3	3	4	2	3	3	3	2
264	1	1	4	1	3	3	2	7	4	4	5	4	5	2	5	5	3	5	2	5	3	5	5	5	5	6	7	5	3	3	6	5	5	6	6	4	6	4	2	6
265	1	2	2	4	1	1	2	8	4	4	4	5	6	6	5	4	4	4	4	4	4	5	5	5	4	4	4	4	4	5	5	4	5	4	5	5	4	4	4	5
266	1	3	2	5	2	8	2	6	3	5	3	7	7	7	5	5	4	1	1	1	1	4	4	4	4	5	4	4	4	6	6	5	5	5	5	5	5	5	5	5
267	1	1	1	3	1	8	2	6	2	6	7	7	6	7	7	7	7	7	4	7	1	5	7	7	7	7	7	7	7	7	7	7	7	1	4	7	7	7	7	7
268	1	6	1	5	4	5	2	8	4	5	6	6	7	6	5	5	5	5	5	5	5	5	6	5	5	5	6	4	5	5	6	6	4	6	5	5	4	4	6	4
269	2	3	2	4	3	8	2	8	5	7	7	7	7	7	7	4	4	4	4	4	4	4	7	7	7	7	7	4	4	4	7	4	7	7	7	4	7	4	4	4
270	1	3	2	5	2	1	2	8	3	4	5	5	5	5	6	7	7	5	7	6	6	6	7	7	7	7	6	5	6	5	4	4	6	6	6	6	6	5	5	5
271	1	2	2	3	1	8	5	8	4	4	4	4	4	4	4	4	4	4	4	4	4	4	4	4	4	4	4	4	4	4	4	4	4	4	4	4	4	4	4	4
272	1	4	3	5	4	1	5	8	1	4	3	6	4	6	4	6	6	4	4	6	6	5	5	6	4	6	6	4	4	5	4	3	4	5	4	4	4	5	4	5
273	1	4	3	5	3	5	2	5	2	4	4	6	5	6	6	6	6	5	6	6	4	4	5	5	5	6	5	4	4	4	4	4	4	4	4	3	1	2	4	2
274	1	3	3	4	2	2	1	3	2	5	6	6	6	6	6	4	5	6	7	7	7	7	7	7	7	6	6	6	6	6	7	6	6	7	7	6	7	6	7	7
275	1	4	3	5	3	1	2	6	3	6	5	4	6	6	6	6	6	6	6	6	6	4	6	6	6	6	6	4	6	6	6	6	6	6	6	4	6	6	6	7
276	1	4	3	5	3	1	2	6	3	7	7	7	7	7	7	7	7	7	7	7	7	7	7	7	7	7	7	7	7	7	7	7	7	7	7	7	7	7	7	7
277	1	4	3	5	3	5	1	5	6	7	7	7	5	5	7	6	6	6	5	5	5	5	5	5	5	7	7	6	6	6	6	5	6	7	5	5	7	6	6	6
278	1	3	3	5	3	1	1	5	6	7	6	7	6	6	6	7	6	6	6	6	6	6	7	6	5	5	7	6	6	6	5	4	4	4	4	4	4	4	4	4
279	2	6	1	3	1	4	1	7	1	5	5	2	2	3	3	2	1	1	7	7	6	6	5	4	4	3	3	2	2	1	4	4	3	3	2	2	1	2	2	5
280	2	1	3	3	1	8	5	3	5	4	6	5	5	6	4	6	6	3	3	3	3	3	4	4	4	4	4	4	4	6	3	2	2	4	4	4	4	4	4	4
281	1	4	4	4	2	8	5	2	6	4	5	5	5	5	4	4	3	3	3	3	3	3	5	5	5	4	4	5	5	4	4	5	4	3	3	4	3	5	6	3
282	1	3	4	4	3	1	2	7	6	7	7	6	6	6	6	7	6	6	5	6	5	5	5	6	5	7	6	5	5	6	6	4	5	4	4	4	7	6	6	7
283	1	4	3	5	4	5	2	8	2	6	4	6	6	6	5	5	5	6	3	4	2	5	4	4	4	4	4	5	5	5	5	5	5	5	5	5	5	5	5	5
284	2	1	3	2	1	8	2	2	2	5	5	6	4	4	5	5	5	4	4	4	4	5	4	4	4	4	4	4	4	4	4	7	4	4	4	4	4	4	4	4
285	1	2	3	3	4	8	5	3	1	6	6	5	6	5	6	6	4	3	3	4	4	4	3	5	5	4	5	6	4	4	4	4	4	6	7	6	4	4	3	4
286	2	2	3	2	1	5	2	8	3	6	6	7	5	6	5	5	6	5	5	5	5	3	3	6	6	6	6	6	5	5	6	6	6	3	6	3	5	5	7	6
287	2	2	4	2	1	5	1	8	4	6	4	4	5	4	4	6	6	4	4	4	4	3	5	5	5	5	5	5	5	5	4	2	2	5	3	5	4	4	5	3
288	1	2	3	3	2	1	2	8	1	4	4	3	3	3	4	5	7	4	3	5	6	3	5	5	3	5	4	5	5	5	5	4	5	4	5	4	5	3	5	4
289	2	2	3	3	1	8	5	8	5	5	3	4	5	5	4	5	5	5	5	5	5	5	5	5	5	5	5	5	5	5	5	5	5	4	4	4	5	4	4	4
290	2	2	3	3	3	5	2	4	2	7	5	5	4	5	5	6	6	4	6	6	6	5	5	6	6	6	6	6	5	6	5	4	6	7	7	6	5	6	6	7
291	1	2	3	3	2	5	5	7	2	5	5	6	4	5	5	3	4	5	4	5	5	6	4	6	6	6	3	6	6	3	4	6	2	7	1	4	5	6	3	6
292	2	2	3	3	1	1	2	5	5	4	5	3	6	6	3	5	5	3	5	4	4	3	3	3	5	5	6	3	6	6	5	5	6	6	5	5	4	6	6	5
293	2	2	3	3	2	5	2	5	6	5	5	4	6	6	5	4	4	4	4	4	5	4	6	5	6	6	6	7	7	7	6	6	6	7	6	6	6	6	6	7
294	1	2	3	3	2	1	3	8	6	5	6	7	6	5	5	5	4	4	4	4	3	3	6	7	5	4	5	5	5	5	5	3	4	4	6	3	5	6	5	6
295	2	2	3	4	1	8	2	5	4	6	6	6	5	5	5	6	5	6	6	5	4	5	4	5	6	5	6	5	5	6	6	6	5	6	5	3	6	5	6	5
296	2	2	3	3	1	8	1	3	6	7	5	3	7	7	7	6	7	4	4	6	6	5	7	7	7	7	7	5	5	7	6	5	6	5	6	6	6	7	6	6
297	2	2	3	3	3	8	2	6	2	5	4	5	5	5	5	5	5	5	4	4	4	4	4	4	4	4	4	6	6	6	5	6	5	5	5	5	5	5	5	5
298	1	2	3	4	1	1	1	2	6	5	5	5	5	5	5	5	5	5	5	5	5	5	5	5	5	5	5	5	5	5	5	5	5	5	5	5	5	5	5	5
299	2	2	3	3	1	4	2	5	3	5	5	4	4	6	5	4	4	3	4	3	2	2	4	5	5	4	5	2	4	3	5	3	3	3	5	5	3	5	5	6
300	1	2	3	3	2	7	2	8	6	5	4	5	4	6	4	5	6	5	3	4	5	5	6	6	6	6	6	6	6	6	4	2	6	2	6	1	5	5	5	6
301	1	2	3	3	1	8	5	7	1	4	3	3	5	6	4	7	6	4	2	6	6	6	6	6	6	6	6	4	6	6	6	6	7	7	7	6	7	7	7	7
302	2	2	3	3	1	8	2	1	1	4	3	2	4	5	4	4	5	4	3	3	3	3	3	3	5	5	3	3	5	5	5	5	5	5	6	4	6	6	6	4
303	2	2	3	2	1	8	5	8	1	4	4	5	5	6	4	5	5	3	3	6	5	3	3	5	6	6	6	4	5	5	4	4	4	6	6	4	4	4	6	5
304	1	2	3	3	1	8	5	8	3	5	5	5	5	4	5	5	5	4	4	4	3	3	5	5	5	4	4	4	4	3	3	4	5	4	3	4	4	4	4	4
305	1	2	3	4	2	1	2	5	2	4	4	5	5	5	5	5	5	4	5	5	3	5	5	5	5	6	5	5	5	5	5	5	5	5	5	5	5	5	5	5
306	1	2	3	3	1	8	1	8	3	4	5	5	5	5	4	5	5	4	5	5	6	5	5	6	5	4	5	5	5	4	5	4	5	5	3	4	4	4	5	4
307	1	2	3	3	2	6	2	2	6	6	6	6	6	6	6	6	6	6	6	5	5	5	6	6	6	6	6	6	6	5	5	5	5	5	5	5	5	5	5	5
308	1	2	3	3	1	4	2	8	6	6	5	6	7	7	5	5	5	4	6	4	4	5	5	4	4	5	7	7	7	6	7	2	7	5	7	5	7	6	7	7
309	1	2	3	4	1	1	2	7	6	6	6	6	6	6	6	6	6	6	6	6	6	6	6	6	6	6	6	7	7	7	7	7	7	7	7	7	7	7	7	7
310	1	2	3	3	1	8	5	8	3	5	5	5	4	4	4	4	4	3	3	3	3	3	5	4	4	4	4	5	5	5	5	4	3	3	4	4	3	4	5	4
311	1	2	3	3	2	7	3	2	6	4	4	3	6	4	4	6	5	3	4	4	4	5	4	5	6	6	6	3	4	4	5	2	2	4	4	2	4	2	4	5
312	1	2	3	4	1	6	5	4	2	5	4	5	4	3	5	1	2	2	2	1	1	1	2	2	4	5	5	4	3	4	2	3	4	5	4	3	4	4	5	2
313	1	2	3	3	1	2	2	4	4	4	4	5	4	4	4	4	4	3	3	3	3	3	3	4	4	4	4	4	4	5	4	5	5	5	5	4	5	4	4	5
314	2	2	3	3	1	4	1	2	1	5	7	7	5	5	6	5	5	5	5	5	4	4	6	7	7	7	7	7	6	7	6	7	7	6	6	6	6	6	7	7
315	1	2	3	4	2	6	2	4	6	5	5	6	4	6	5	6	5	2	5	5	4	3	4	5	4	5	5	2	3	6	4	3	4	5	4	3	4	3	6	3
316	1	2	3	3	1	1	2	3	2	3	3	3	3	3	3	3	3	3	3	3	3	3	3	3	3	3	3	3	3	3	3	3	3	3	3	3	3	3	3	3
317	1	2	3	4	1	8	5	8	1	6	6	6	4	6	6	6	6	6	6	6	6	6	6	6	6	5	4	6	6	5	5	4	5	6	6	6	6	6	5	5
318	1	2	3	3	2	1	1	2	6	7	4	4	4	6	5	5	5	4	5	3	2	2	5	5	3	3	3	3	3	4	6	5	4	6	4	5	6	6	6	5
319	1	2	3	3	1	8	2	2	6	5	5	5	4	4	5	5	4	4	4	4	4	4	5	5	4	4	5	4	4	4	4	1	3	5	4	2	4	4	5	4
320	2	2	3	4	3	1	1	2	2	4	4	5	4	6	4	6	6	3	2	4	5	3	4	5	4	4	5	5	5	5	4	4	4	4	4	4	4	4	7	5
321	2	2	4	3	2	5	1	5	6	6	5	6	6	6	6	5	5	4	4	4	4	4	5	5	5	5	5	4	4	4	4	1	3	2	2	2	2	3	5	5
322	1	2	3	3	1	1	2	1	1	3	3	3	3	3	3	3	3	3	3	3	2	3	5	4	2	3	3	3	4	3	4	3	3	3	2	3	4	5	5	5
323	1	2	3	3	1	1	2	5	5	6	6	6	7	7	4	6	6	2	2	3	3	5	6	6	6	6	4	6	3	6	6	4	4	5	5	4	3	3	6	3
324	2	2	3	3	1	8	2	3	4	6	5	5	7	6	6	7	7	7	7	7	7	7	7	7	7	7	7	7	7	7	7	1	7	7	7	1	7	5	7	7
325	2	2	4	2	1	8	2	4	3	5	5	6	5	6	4	4	6	4	3	3	3	3	5	5	5	6	5	4	6	4	4	2	2	4	4	3	4	4	6	6
326	2	2	4	1	1	8	5	8	4	7	7	7	7	7	7	6	6	1	5	5	1	5	5	6	6	6	6	4	4	4	6	6	7	4	7	6	7	7	7	7
327	1	2	3	4	1	8	5	2	3	2	5	5	2	3	2	5	2	2	2	2	2	2	5	5	5	5	5	5	5	5	5	2	2	5	5	3	2	4	6	3
328	2	2	3	3	2	8	1	8	3	5	5	6	6	6	5	6	6	5	5	4	3	3	4	5	5	6	5	6	6	6	6	6	6	7	5	5	6	5	6	7
329	2	2	3	4	2	3	2	7	3	4	4	4	4	4	4	5	5	3	3	3	3	3	5	5	4	5	5	4	4	5	5	4	4	5	5	3	4	4	4	4
330	2	2	3	3	1	4	5	5	6	5	5	5	5	5	5	6	6	3	4	4	4	4	4	5	4	4	4	4	4	4	4	4	5	5	5	2	4	4	4	4
331	2	2	3	3	1	8	5	3	6	4	3	4	4	4	4	4	5	5	4	4	3	3	3	4	5	5	4	6	6	7	7	6	6	6	6	5	6	6	6	3
332	2	2	3	4	3	7	2	1	5	6	5	6	6	7	6	6	5	3	4	4	3	3	3	5	5	5	6	6	6	6	6	6	5	6	6	6	7	5	6	4
333	2	2	3	3	2	2	2	5	3	3	4	6	5	4	3	6	6	4	3	4	5	4	5	6	6	6	6	6	6	6	6	2	6	2	6	2	5	4	6	6
334	2	1	3	1	1	7	2	2	2	3	2	2	2	5	3	3	3	2	2	2	2	2	2	2	2	2	2	2	2	2	2	2	2	2	2	2	2	2	2	2
335	2	1	3	2	1	5	1	5	1	6	6	6	5	6	7	5	4	1	1	3	3	4	4	5	5	6	5	3	4	4	4	4	2	5	3	4	3	2	3	4
336	2	2	4	3	2	1	2	5	5	7	7	6	7	7	6	3	3	2	2	2	2	2	5	5	7	7	7	7	6	7	5	6	6	2	6	6	6	2	2	2
